# Supplementary material for: Exploring the Mechanism of Scutellaria baicalensis Georgi Efficacy against Oral Squamous Cell Carcinoma Based on Network Pharmacology and Molecular Docking Analysis
Source: Evid Based Complement Alternat Med. 2021 Jul 13;2021:5597586. doi: 10.1155/2021/5597586 (PMC8292061; doi:10.1155/2021/5597586)
Supplement: Supplementary Materials — Table S1: detailed information of active compounds in SBG. Table S2: target gene-related active compounds of SBG. Table S3: list of OSCC-related genes in the GeneCards database, OMIM, and TTD. Table S4: the putative targets of SBG against OSCC. Table S5: topological analysis of the PPI network. Table S6: topological analysis of the compound-target-disease network. Table S7: the GO enrichment analysis for intersection targets between compound and OSCC-related targets. Table S8: the enriched KEGG pathways for intersection targets between compound and AD-related targets. Table S9: the results of molecular docking. [file 5597586.f1.zip]

Archive with 10 entries (10 files):
- 5597586.f1/Supplementary Description.docx
- 5597586.f1/Supplementary File 1. Detailed information of active compounds in SBG.pdf
- 5597586.f1/Supplementary File 2. Target genes related active compounds of SBG.pdf
- 5597586.f1/Supplementary File 3. OSCC-related genes screened from GeneCards,OMIM and TTD databases.pdf
- 5597586.f1/Supplementary File 4. The putative targets of SBG against OSCC.pdf
- 5597586.f1/Supplementary File 5. Topological analysis of the PPI network.pdf
- 5597586.f1/Supplementary File 6. Topological analysis of the Compound-Target-Disease network.pdf
- 5597586.f1/Supplementary File 7. The GO analysis for intersection targets between compound  and OSCC related targets.pdf
- 5597586.f1/Supplementary File 8. The enriched KEGG pathways for intersection targets between compound and OSCC related targets.pdf
- 5597586.f1/Supplementary File 9. The results of molecular docking.pdf
